# Supplementary material for: Health Care System Overstretch and In-Hospital Mortality of Intubated Patients With COVID-19 in Greece From September 2020 to April 2022: Updated Retrospective Cohort Study
Source: JMIRx Med. 2024 Jun 10;5:e43341. doi: 10.2196/43341 (PMC11185283; doi:10.2196/43341)
Supplement: Multimedia Appendix 1 [file xmed-v5-e43341-s001.zip]

Archive with 1 entries (1 files):
- dataset.RData
